# Supplementary material for: Benzylisoquinoline Alkaloids from the Stems of Limacia scandens and Their Potential as Autophagy Inhibitors
Source: Pharmaceuticals (Basel). 2022 Oct 28;15(11):1332. doi: 10.3390/ph15111332 (PMC9693505; doi:10.3390/ph15111332)
Supplement: Supplementary file 1 [file pharmaceuticals-15-01332-s001.zip]

Archive with 1 entries (1 files):
- pharmaceuticals-1955232-supplementary.pdf
